# Supplementary material for: Concordance of deregulated mechanisms unveiled in underpowered experiments: PTBP1 knockdown case study
Source: BMC Med Genomics. 2014 May 8;7(Suppl 1):S1. doi: 10.1186/1755-8794-7-S1-S1 (PMC4101571; doi:10.1186/1755-8794-7-S1-S1)
Supplement: Additional file 2 — Supplementary Tables S1, S2 and S3. This file contains the three supplementary tables in numbering order. Those tables list the mechanisms regulated by PTBP1 in neuronal, breast and ovarian cell lines, respectively. [file 1755-8794-7-S1-S1-S2.xls]

## Sheet: Supp.Table S1
Supp. Table S1	Mechanisms regulated by PTBP1 in neuronal cell line
Curated GO-BP Classes	GO-BP terms
RNA localization/transport	GO:0051236	establishment of RNA localization
	GO:0006403	RNA localization
	GO:0050658	RNA transport
	GO:0051028	mRNA transport
Nucleic acid transport	GO:0051168	nuclear export
	GO:0050657	nucleic acid transport	1
	GO:0015931	nucleobase-containing compound transport
others	GO:0018130	heterocycle biosynthetic process	1
	GO:0043038	amino acid activation	1
	GO:0032259	methylation	1
			0
			0
			1
			1
			1
			1
			1
			1
			1
			1
			1
			1
			1
			1
			0
			0
			0
			1
			0
			1
			1

## Sheet: Supp.Table S2
		Supp. Table S2	Mechanisms regulated by PTBP1 in breast cancer cell line
		Curated GO-BP Classes	GO-BP terms
		Cytokine production	GO:0001816	cytokine production
			GO:0001817	regulation of cytokine production
		Cofactor production	GO:0031145	anaphase-promoting complex-dependent proteasomal ubiquitin-dependent protein catabolic process
			GO:0051188	cofactor biosynthetic process
			GO:0051186	cofactor metabolic process
1		Transcription/ protein process	GO:0006353	DNA-dependent transcription, termination
			GO:0006457	protein folding
1		Immune response: response to type I interferon reqponse	GO:0071357	cellular response to type I interferon
1			GO:0034340	response to type I interferon
1			GO:0060337	type I interferon-mediated signaling pathway
0
0
1
1
1
1
1
1
1
1
1
1
1
1
0
0
0
1
0
1
1

## Sheet: Supp.Table S3
			Supp. Table S3	Mechanisms regulated by PTBP1 in ovarian cancer cell line
			Curated GO-BP Classes	GO-BP terms
			Pathway signaling	GO:0007187	G-protein coupled receptor signaling pathway, coupled to cyclic nucleotide second messenger
				GO:0071345	cellular response to cytokine stimulus
				GO:0043408	regulation of MAPK cascade
				GO:0034976	response to endoplasmic reticulum stress
				GO:0014070	response to organic cyclic compound
1				GO:0010740	positive regulation of intracellular protein kinase cascade
				GO:0035966	response to topologically incorrect protein
1				GO:0023061	signal release
1				GO:0007179	transforming growth factor beta receptor signaling pathway
1			Hormone secretion/process	GO:0048545	response to steroid hormone stimulus
				GO:0008202	steroid metabolic process
0				GO:0009914	hormone transport
0				GO:0010817	regulation of hormone levels
1				GO:0030072	peptide hormone secretion
1				GO:0051046	regulation of secretion
1			Peptipe process/ transport	GO:0009101	glycoprotein biosynthetic process
1				GO:0009100	glycoprotein metabolic process
1				GO:0048193	Golgi vesicle transport
1				GO:0032409	regulation of transporter activity
1				GO:0002790	peptide secretion
1				GO:0015833	peptide transport
1				GO:0051047	positive regulation of secretion
1				GO:0002791	regulation of peptide secretion
1				GO:0090087	regulation of peptide transport
1			Cell adhesion/mobility	GO:0040012	regulation of locomotion
0				GO:0016337	cell-cell adhesion
0				GO:0003002	regionalization
0			Regulation of cell proliferation	GO:0008285	negative regulation of cell proliferation
1				GO:0050867	positive regulation of cell activation
0				GO:0050865	regulation of cell activation
1				GO:0045165	cell fate commitment
1			Chromatin assembly: DNA-protein assembly	GO:0065004	protein-DNA complex assembly
				GO:0071824	protein-DNA complex subunit organization
				GO:0071103	DNA conformation change
				GO:0006323	DNA packaging
			Ion homeostasis / small molecule transport	GO:0034220	ion transmembrane transport
				GO:0032412	regulation of ion transmembrane transporter activity
				GO:0043269	regulation of ion transport
				GO:0055074	calcium ion homeostasis
				GO:0006816	calcium ion transport
				GO:0055080	cation homeostasis
				GO:0006874	cellular calcium ion homeostasis
				GO:0030003	cellular cation homeostasis
				GO:0072503	cellular divalent inorganic cation homeostasis
				GO:0006875	cellular metal ion homeostasis
				GO:0051480	cytosolic calcium ion homeostasis
				GO:0007204	elevation of cytosolic calcium ion concentration
				GO:0055065	metal ion homeostasis
				GO:0015672	monovalent inorganic cation transport
				GO:0051924	regulation of calcium ion transport
				GO:0010959	regulation of metal ion transport
				GO:0090407	organophosphate biosynthetic process
				GO:0006813	potassium ion transport
				GO:0042391	regulation of membrane potential
				GO:0022898	regulation of transmembrane transporter activity
				GO:0044283	small molecule biosynthetic process
				GO:1901137	carbohydrate derivative biosynthetic process
				GO:0070085	glycosylation
				GO:0030168	platelet activation
			Drug response	GO:0042493	response to drug
			Immune response: lymphocyte activation	GO:0002764	immune response-regulating signaling pathway
				GO:0002521	leukocyte differentiation
				GO:0046649	lymphocyte activation
				GO:0032943	mononuclear cell proliferation
				GO:0002694	regulation of leukocyte activation
				GO:0051249	regulation of lymphocyte activation
				GO:0050863	regulation of T cell activation
				GO:0042110	T cell activation
			Tissue/organ development	GO:0051240	positive regulation of multicellular organismal process
				GO:0002009	morphogenesis of an epithelium
				GO:0003006	developmental process involved in reproduction
				GO:0048608	reproductive structure development
				GO:0061458	reproductive system development
				GO:0001655	urogenital system development
				GO:0009792	embryo development ending in birth or egg hatching
				GO:0048598	embryonic morphogenesis
				GO:0048568	embryonic organ development
				GO:0048562	embryonic organ morphogenesis
				GO:0043009	chordate embryonic development
				GO:0055123	digestive system development
				GO:0008544	epidermis development
				GO:0048729	tissue morphogenesis
				GO:0007507	heart development
				GO:0048534	hematopoietic or lymphoid organ development
				GO:0030097	hemopoiesis
				GO:0048839	inner ear development
				GO:0030324	lung development
				GO:0006936	muscle contraction
				GO:0007517	muscle organ development
				GO:0061061	muscle structure development
				GO:0003012	muscle system process
				GO:0060537	muscle tissue development
				GO:0051093	negative regulation of developmental process
				GO:0030323	respiratory tube development
				GO:0007423	sensory organ development
				GO:0014706	striated muscle tissue development
				GO:0050808	synapse organization
				GO:0035295	tube development
				GO:0035239	tube morphogenesis
				GO:0001501	skeletal system development
				GO:0001568	blood vessel development
				GO:0048514	blood vessel morphogenesis
				GO:0001944	vasculature development
				GO:0043583	ear development
				GO:0007411	axon guidance
				GO:0009952	anterior/posterior pattern specification
				GO:0007389	pattern specification process
				GO:0033043	regulation of organelle organization
